# Supplementary material for: Conformational alteration of DOCK5•ELMO1 signalosome on lipid membrane
Source: Commun Biol. 2025 Nov 13;8:1523. doi: 10.1038/s42003-025-09113-5 (PMC12615776; doi:10.1038/s42003-025-09113-5)
Supplement: Supplementary file 3 — Supplementary Data 1 [file 42003_2025_9113_MOESM3_ESM.xlsx]

## Sheet: Graph
Coprecipitation assay
				Intensity (normalized to input)
		Sample condition		250724_Gel1			250724_Gel2			250724_Gel3
		Protein	SUV	Exp1	Exp2	Exp3	Exp1	Exp2	Exp3	Exp1	Exp2	Exp3	Ave	STDEV
	A1	(A)WT	(1) PC/PE	0.457978	0.416662	0.304978	0.244198	0.128081	0.0563696	0.270644	0.28205	0.202731	0.262632	0.126834
	B1	(B)VL1mutant	(1) PC/PE	0.44366	0.444601	0.26707	0.171729	0.19189	0.0138398	0.275619	0.35097	0.258625	0.268667	0.13635
	A2	(A)WT	(2) PC/PE/PA	0.685116	0.631785	0.57738	0.516153	0.472573	0.475825	0.630457	0.579345	0.579768	0.572045	0.0726156
	B2	(B)VL1mutant	(2) PC/PE/PA	0.558114	0.57949	0.426287	0.362687	0.347136	0.181512	0.423413	0.505989	0.422567	0.423022	0.121116
	A1	(A)WT	(1) PC/PE	0.77	0.79	0.81	0.83	0.85	0.87	0.89	0.91	0.93
	A2	(B)VL1mutant	(1) PC/PE	1.77	1.79	1.81	1.83	1.85	1.87	1.89	1.91	1.93
	B1	(A)WT	(2) PC/PE/PA	1.07	1.09	1.11	1.13	1.15	1.17	1.19	1.21	1.23
	B2	(B)VL1mutant	(2) PC/PE/PA	2.07	2.09	2.11	2.13	2.15	2.17	2.19	2.21	2.23
		T-TEST
		P value
		A1vsA2	A1.vsB1	B1vsB2	A2vsB2
		2.78239e-05	0.923765	0.022047	0.00738347

## Sheet: Rawdata
Gel1										Gel2										Gel3
				Rawdata		Intensity		Relative intensity						Rawdata		Intensity		Relative intensity						Rawdata		Intensity		Relative intensity
Lane	Sample			Area	Mean	(Area x Mean)	Δblanc	(% of input)		Lane	Sample			Area	Mean	(Area x Mean)	Δblanc	(% of input)		Lane	Sample			Area	Mean	(Area x Mean)	Δblanc	(% of input)
1	Exp1	WT	input	0.011	78.902	0.867922	0.54395	100		1	Exp1	WT	input	0.023	56.577	1.30127	0.495512	100		1	Exp1	WT	input	0.024	62.803	1.50727	0.619056	100
2			-PA	0.011	52.099	0.573089	0.249117	45.7978		2			-PA	0.023	40.294	0.926762	0.121003	24.4198		2			-PA	0.024	43.99	1.05576	0.167544	27.0644
3			+PA	0.011	63.331	0.696641	0.372669	68.5116		3			+PA	0.023	46.153	1.06152	0.25576	51.6153		3			+PA	0.024	53.271	1.2785	0.390288	63.0457
4		VL1mutant	input	0.011	79.044	0.869484	0.545512	100		4		VL1mutant	input	0.023	59.164	1.36077	0.555013	100		4		VL1mutant	input	0.024	64.899	1.55758	0.66936	100
5			-PA	0.011	51.454	0.565994	0.242022	44.366		5			-PA	0.023	39.177	0.901071	0.095312	17.1729		5			-PA	0.024	44.696	1.0727	0.184488	27.5619
6			+PA	0.011	57.13	0.62843	0.304458	55.8114		6			+PA	0.023	43.785	1.00705	0.201296	36.2687		6			+PA	0.024	48.818	1.17163	0.283416	42.3413
7	Exp2	WT	input	0.011	80.539	0.885929	0.561957	100		7	Exp2	WT	input	0.023	57.347	1.31898	0.513222	100		7	Exp2	WT	input	0.024	62.001	1.48802	0.599808	100
8			-PA	0.011	50.738	0.558118	0.234146	41.6662		8			-PA	0.023	37.891	0.871493	0.065734	12.8081		8			-PA	0.024	44.058	1.05739	0.169176	28.205
9			+PA	0.011	61.728	0.679008	0.355036	63.1785		9			+PA	0.023	45.578	1.04829	0.242535	47.2573		9			+PA	0.024	51.488	1.23571	0.347496	57.9345
10		VL1mutant	input	0.011	81.836	0.900196	0.576224	100		10		VL1mutant	input	0.023	58.338	1.34177	0.536015	100		10		VL1mutant	input	0.024	64.225	1.5414	0.653184	100
11			-PA	0.011	52.742	0.580162	0.25619	44.4601		11			-PA	0.023	39.505	0.908615	0.102856	19.189		11			-PA	0.024	46.561	1.11746	0.229248	35.097
12			+PA	0.011	59.808	0.657888	0.333916	57.949		12			+PA	0.023	43.123	0.991829	0.18607	34.7136		12			+PA	0.024	50.78	1.21872	0.330504	50.5989
13	Exp3	WT	input	0.011	77.003	0.847033	0.523061	100		13	Exp3	WT	input	0.023	55.984	1.28763	0.481873	100		13	Exp3	WT	input	0.024	61.248	1.46995	0.581736	100
14			-PA	0.011	43.954	0.483494	0.159522	30.4978		14			-PA	0.023	36.214	0.832922	0.027163	5.63696		14			-PA	0.024	41.923	1.00615	0.117936	20.2731
15			+PA	0.011	56.907	0.625977	0.302005	57.738		15			+PA	0.023	45.002	1.03505	0.229287	47.5825		15			+PA	0.024	51.062	1.22549	0.337272	57.9768
16		VL1mutant	input	0.011	76.859	0.845449	0.521477	100		16		VL1mutant	input	0.023	58.227	1.33922	0.533462	100		16		VL1mutant	input	0.024	64.11	1.53864	0.650424	100
17			-PA	0.011	42.113	0.463243	0.139271	26.707		17			-PA	0.023	35.354	0.813142	0.007383	1.38398		17			-PA	0.024	44.018	1.05643	0.168216	25.8625
18			+PA	0.011	49.661	0.546271	0.222299	42.6287		18			+PA	0.023	39.243	0.902589	0.09683	18.1512		18			+PA	0.024	48.461	1.16306	0.274848	42.2567
19			blanc	0.011	29.452	0.323972				19			blanc	0.023	35.033	0.805759				19			blanc	0.024	37.009	0.888216
