# Supplementary material for: Conformational alteration of DOCK5•ELMO1 signalosome on lipid membrane
Source: Commun Biol. 2025 Nov 13;8:1523. doi: 10.1038/s42003-025-09113-5 (PMC12615776; doi:10.1038/s42003-025-09113-5)
Supplement: Supplementary file 4 — Supplementary Data 2 [file 42003_2025_9113_MOESM4_ESM.xlsx]

## Sheet: GEF_96halftop_1h 07-28-25-18524
##BLOCKS= 1
Plate:	Plate1	1.3	TimeFormat	Kinetic	Fluorescence	FALSE	Raw	FALSE	121	3600	30				1	535	1	12	96	485	Manual				6	Low			1	1	485
Time	Temperature(¡C)	A1	A2	A3	A4	A5	A6	A7	A8	A9	A10	A11	A12	B1	B2	B3	B4	B5	B6	B7	B8	B9	B10	B11	B12	C1	C2	C3	C4	C5	C6	C7	C8	C9	C10	C11	C12	D1	D2	D3	D4	D5	D6	D7	D8	D9	D10	D11	D12
00:00:00	30	8954328	8739078	9034117	9085968	9427583	9588336	9476372	9187111	8987527	10283022	10000851	9711353
00:00:34	30	8975535	8744959	9065908	9132109	9456349	9603280	9498013	9193254	9021026	10419065	10154480	9845464
00:01:06	30	8973357	8761283	9045543	9120864	9462588	9604646	9516209	9199735	9008207	10545201	10255382	9956327
00:01:39	30	8998212	8771187	9057960	9140486	9455612	9627398	9518148	9190539	9032555	10696451	10398595	10086762
00:02:11	30	9039717	8773703	9053479	9133461	9503673	9600414	9516437	9185031	8999864	10815705	10515305	10201646
00:02:43	30	9028594	8787299	9056092	9167760	9490288	9631408	9536064	9213014	9008003	10940089	10653553	10328073
00:03:16	30	9055170	8800546	9057659	9170805	9502069	9637024	9526531	9212471	9034046	11071565	10782752	10464582
00:03:48	30	9058407	8782544	9041760	9196062	9511679	9644413	9534800	9203664	9044713	11177955	10912623	10574090
00:04:20	30	9049493	8812547	9069519	9182307	9508413	9659249	9511164	9213260	9043192	11306926	11038977	10689437
00:04:53	30	9052191	8809969	9067647	9189232	9514672	9641274	9492772	9213540	9018921	11427572	11188506	10776032
00:05:25	30	9057688	8801442	9076059	9154943	9494003	9652840	9490199	9191509	8998177	11543663	11340671	10881831
00:05:57	30	9061813	8805763	9082650	9170801	9507353	9637982	9467554	9198283	8986002	11666382	11435789	11012051
00:06:30	30	9059437	8814122	9084605	9158883	9518398	9642472	9474215	9241173	9002251	11797761	11562553	11151770
00:07:02	30	9059291	8809086	9094657	9167703	9494818	9622439	9465295	9212508	8990219	11934095	11645073	11238309
00:07:34	30	9045929	8801275	9115966	9172922	9510189	9610501	9495420	9205359	8995159	12061666	11795244	11357428
00:08:06	30	9018757	8796368	9102989	9163178	9511622	9618413	9513825	9208281	9007086	12163457	11887090	11463951
00:08:39	30	9024019	8814213	9101213	9167133	9492031	9622720	9518452	9194249	8986410	12255804	12000006	11560210
00:09:11	30	9002956	8800178	9086195	9155666	9480926	9625544	9487900	9171502	8993749	12360478	12088026	11671741
00:09:43	30	9009593	8838286	9082875	9146659	9491562	9628012	9503290	9187687	8990100	12452658	12212350	11739518
00:10:16	30	8986532	8821170	9096197	9144213	9469893	9613497	9478014	9144851	9000045	12531364	12287337	11833386
00:10:48	30	8992305	8797516	9088926	9149830	9481615	9611080	9479912	9165286	8980566	12643475	12429573	11911918
00:11:20	30	8977096	8765946	9048611	9135117	9470838	9622157	9472556	9190259	8980238	12734902	12492734	12006073
00:11:52	30	8972831	8782239	9054889	9134891	9469064	9610573	9471117	9168733	8969707	12820252	12586951	12090960
00:12:25	30	8959521	8786977	9063805	9146496	9459882	9599633	9475468	9160737	8989518	12902551	12661972	12144743
00:12:57	30	8939908	8755039	9043371	9135891	9473286	9614123	9468292	9159484	8970257	13003359	12753129	12233598
00:13:29	30	8953536	8752838	9056598	9125898	9462905	9594281	9450774	9155080	8925274	13062805	12836483	12318201
00:14:02	30	8923215	8735265	9036801	9127597	9463365	9599510	9422147	9130986	8935134	13158270	12906526	12372549
00:14:34	30	8914268	8750018	9013463	9120120	9465496	9609022	9430696	9130390	8954264	13228979	12975671	12434259
00:15:06	30	8927374	8724972	9004069	9110428	9444933	9595744	9426245	9139038	8927741	13311060	13073292	12487067
00:15:38	30	8919940	8729539	9008783	9098712	9459700	9596176	9414732	9133456	8913160	13363023	13129679	12570528
00:16:11	30	8915916	8704359	8981824	9118818	9442155	9586051	9407441	9121177	8922194	13450207	13175740	12639001
00:16:43	30	8907447	8709519	8992791	9121926	9438985	9590466	9402528	9116242	8928126	13499093	13241503	12679687
00:17:15	30	8886471	8682647	8986258	9116082	9430580	9559632	9378963	9124803	8927338	13558968	13329691	12708060
00:17:48	30	8904269	8684631	8963611	9111238	9419748	9576227	9356650	9092747	8893657	13635163	13384932	12758522
00:18:20	30	8880772	8683092	8954662	9088987	9416649	9559129	9371808	9077869	8861403	13675639	13439456	12812072
00:18:52	30	8880735	8702498	8959195	9091535	9423933	9568843	9357206	9088172	8884075	13761998	13503440	12874649
00:19:24	30	8863458	8675194	8971511	9086002	9414159	9569706	9369685	9085331	8872324	13800181	13574560	12926738
00:19:57	30	8852638	8655281	8940738	9085510	9404383	9564246	9366260	9061012	8850147	13879115	13603353	12968157
00:20:29	30	8821522	8679402	8930949	9086626	9407303	9542406	9342126	9057353	8852930	13922859	13632084	13034318
00:21:01	30	8788950	8672948	8913341	9085957	9416877	9539004	9331595	9040922	8840733	13966124	13709405	13053850
00:21:33	30	8775446	8616291	8893762	9077821	9434203	9527325	9318101	9017105	8828988	14011798	13743450	13089152
00:22:06	30	8794393	8634627	8899510	9077121	9401091	9539557	9318682	9031331	8826589	14066084	13796069	13154913
00:22:38	30	8786660	8609375	8909898	9069422	9400937	9542216	9323100	9043288	8811584	14117952	13834011	13195467
00:23:10	30	8760003	8602436	8892626	9078093	9409927	9546297	9298473	9027424	8818954	14151164	13878221	13226487
00:23:43	30	8764027	8604262	8880429	9083241	9387529	9530570	9317650	8999502	8797698	14174495	13932770	13257516
00:24:15	30	8771014	8579919	8886826	9083840	9391719	9535564	9295286	9007990	8803696	14239662	13987746	13293437
00:24:47	30	8750269	8585394	8842545	9047790	9385197	9552811	9290285	8993254	8793826	14269169	14010060	13318191
00:25:19	30	8752441	8569585	8853712	9066924	9373575	9551603	9266818	9013933	8785694	14311678	14073616	13362025
00:25:52	30	8728647	8550908	8858692	9074907	9380822	9535997	9247681	8979039	8775835	14349541	14103910	13383805
00:26:24	30	8721359	8542114	8838955	9058924	9404790	9506335	9249729	8966878	8768831	14384205	14132823	13408820
00:26:56	30	8702631	8536313	8843185	9063470	9397014	9519908	9254162	8974438	8770905	14447266	14150931	13463202
00:27:28	30	8691640	8514702	8834155	9049133	9385951	9524455	9250198	8968365	8743812	14468900	14198272	13486558
00:28:01	30	8686418	8505397	8813428	9057612	9388895	9528335	9230080	8956732	8746407	14479318	14219121	13538716
00:28:33	30	8678702	8512450	8809595	9054929	9374309	9536068	9231814	8945920	8740979	14543028	14239881	13551845
00:29:05	30	8685170	8518413	8801348	9038465	9371341	9524855	9243807	8946669	8732179	14559191	14277742	13580937
00:29:38	30	8650163	8527012	8777051	9037593	9357138	9517373	9244484	8912079	8723701	14582613	14291440	13581515
00:30:10	30	8650232	8516196	8778006	9042501	9373238	9511421	9243299	8925409	8727446	14625162	14367763	13607528
00:30:42	30	8631128	8494039	8760956	9045420	9378313	9519104	9175065	8899854	8704839	14634571	14378515	13672246
00:31:14	30	8651947	8487301	8753242	9035156	9374600	9533912	9196935	8890212	8715938	14657169	14447557	13690921
00:31:47	30	8638741	8466371	8765897	9055710	9385604	9518125	9181221	8890827	8707039	14699495	14443754	13706129
00:32:19	30	8626724	8459860	8741090	9033495	9372618	9516123	9149117	8881053	8695331	14719679	14463419	13739494
00:32:51	30	8608685	8445903	8736332	9027736	9340438	9513621	9160198	8881658	8662101	14732183	14502088	13740102
00:33:23	30	8599912	8471851	8754403	9019820	9354636	9504972	9155635	8901495	8680467	14774887	14519731	13765051
00:33:56	30	8580817	8447492	8723484	9034148	9354836	9505859	9163103	8869010	8669813	14810157	14541331	13800686
00:34:28	30	8577844	8458545	8684276	9032142	9370347	9509517	9137195	8859774	8645864	14831306	14565952	13817602
00:35:00	30	8575674	8421394	8715074	9029739	9345052	9515213	9125494	8862606	8647655	14847915	14607912	13845145
00:35:33	30	8566389	8434774	8720398	9020764	9355665	9513940	9135884	8860345	8646351	14872487	14648054	13863321
00:36:05	30	8554978	8428262	8712941	9041529	9360331	9494094	9132906	8847150	8642883	14905480	14644802	13885871
00:36:37	30	8542669	8405451	8705333	9042404	9330285	9499566	9117572	8849861	8632799	14898139	14660014	13892007
00:37:09	30	8545306	8392997	8674019	9047102	9355095	9488595	9122294	8834710	8635107	14929207	14666780	13917854
00:37:42	30	8538427	8390007	8665531	9034923	9335693	9496996	9124388	8826101	8640521	14958703	14705167	13957047
00:38:14	30	8540856	8393660	8665898	9034273	9352685	9513003	9112551	8818102	8615948	14967438	14730734	13972300
00:38:46	30	8523102	8388364	8660074	9015918	9348945	9512298	9124293	8827041	8609826	14981478	14740423	13988630
00:39:19	30	8509809	8372236	8644614	9035387	9339440	9485273	9112873	8807317	8588358	14979559	14751551	13980677
00:39:51	30	8500632	8370245	8647799	9037645	9331190	9480923	9090116	8805572	8585626	15015100	14780049	13998145
00:40:23	30	8503881	8335556	8635056	9022396	9329057	9487745	9081692	8779215	8582571	15049493	14791745	13983945
00:40:56	30	8475298	8341804	8627523	9010096	9336525	9488848	9055786	8784832	8563411	15094653	14798275	14016595
00:41:28	30	8448022	8312704	8631070	9006463	9327296	9474188	9055411	8770565	8567618	15078130	14801205	14022962
00:42:00	30	8444088	8318698	8616148	9019622	9333474	9478599	9034269	8773610	8553365	15102559	14829648	14054994
00:42:33	30	8443280	8327382	8605282	9026635	9321010	9475015	9044402	8763557	8563949	15097222	14829409	14057498
00:43:05	30	8437263	8312027	8582956	9026177	9329984	9469107	9035160	8761153	8552581	15139962	14870506	14082027
00:43:37	30	8419811	8294430	8592906	9002461	9319848	9462643	9024935	8745939	8538749	15136912	14848185	14096518
00:44:09	30	8425848	8293477	8564253	9000020	9298790	9462684	9003207	8739302	8540356	15144726	14882679	14106922
00:44:42	30	8409881	8279018	8559712	9002682	9319506	9461684	8993893	8727899	8516975	15146654	14927223	14118704
00:45:14	30	8422236	8282021	8537709	9006987	9289761	9484239	9002751	8713895	8525698	15148108	14957812	14115016
00:45:46	30	8397135	8263612	8537102	8994182	9315452	9464434	8986475	8702351	8518078	15166689	14934765	14126688
00:46:19	30	8410057	8261426	8541499	9008576	9304232	9469183	8970194	8694602	8507290	15188543	14962320	14178390
00:46:51	30	8386393	8243165	8540254	8995986	9313969	9479028	8981905	8711404	8495471	15215976	14968896	14149956
00:47:23	30	8359256	8235752	8516505	9000403	9305581	9461187	8961722	8714911	8482746	15239429	14984385	14184854
00:47:55	30	8357972	8229240	8524605	9009971	9325284	9474982	8970971	8693699	8495527	15240826	14984804	14185256
00:48:28	30	8361682	8200333	8511249	8991258	9317521	9476426	8949255	8690986	8465865	15259315	15013385	14203886
00:49:00	30	8336791	8207374	8485252	8982623	9315600	9457571	8940009	8678768	8464004	15260043	14987102	14215741
00:49:32	30	8348666	8214084	8493115	8978987	9312338	9448495	8951043	8661148	8455800	15265518	15023382	14222194
00:50:05	30	8332792	8218681	8478390	8979416	9295763	9445640	8945565	8660545	8452785	15264628	15018540	14226891
00:50:37	30	8321946	8217854	8493236	8969498	9296935	9469333	8937904	8657109	8442218	15304846	15045958	14223390
00:51:09	30	8321012	8196630	8472054	8975842	9290459	9469003	8926596	8632373	8446374	15322031	15066369	14235261
00:51:41	30	8313181	8183378	8464349	8984249	9288277	9463569	8937806	8611370	8424015	15301860	15074307	14229923
00:52:14	30	8313308	8195262	8450357	8987338	9317081	9465705	8924791	8620951	8444422	15321965	15114758	14267039
00:52:46	30	8290302	8171692	8439367	8987155	9291658	9449035	8894369	8607985	8435101	15313161	15101136	14296742
00:53:18	30	8282506	8161028	8440558	8977702	9277587	9436635	8903509	8607084	8437471	15327144	15098071	14298744
00:53:51	30	8269702	8154090	8448628	8996090	9282270	9456386	8887648	8599147	8410895	15342577	15092660	14253366
00:54:23	30	8252467	8136692	8454717	8973868	9275724	9453431	8871798	8613662	8406200	15336003	15102562	14305602
00:54:55	30	8247206	8123644	8428000	8965371	9270629	9427166	8860705	8594394	8392523	15360507	15112860	14278912
00:55:27	30	8242070	8123714	8409292	8949698	9288931	9430210	8871755	8596830	8388218	15379132	15132511	14302834
00:56:00	30	8230474	8130586	8402519	8949058	9273833	9428984	8853918	8595515	8371208	15380716	15128581	14311457
00:56:32	30	8244954	8134397	8408490	8962084	9288835	9444855	8854063	8587092	8373856	15388377	15145753	14331414
00:57:04	30	8218792	8102812	8396945	8970653	9272297	9420572	8848723	8561212	8375790	15384015	15123048	14340847
00:57:37	30	8214418	8084352	8383768	8959986	9260233	9426967	8830061	8559332	8371572	15383158	15123770	14329030
00:58:09	30	8227833	8086078	8385198	8980428	9284518	9432252	8831108	8546809	8364128	15414162	15158141	14340999
00:58:41	30	8181050	8097647	8357727	8972133	9243314	9433611	8818724	8538687	8367084	15411547	15151880	14330007
00:59:14	30	8189918	8080522	8358805	8963731	9256959	9432373	8819514	8545253	8343470	15407758	15188855	14348638
00:59:46	30	8188862	8058761	8361320	8958194	9246087	9440083	8812074	8539681	8320147	15409138	15166929	14365265
01:00:18	30	8176045	8056178	8356731	8978673	9257697	9429677	8803025	8551708	8327408	15420449	15187510	14353075
01:00:50	30	8164320	8056723	8333107	8956984	9262450	9422890	8794465	8523045	8321960	15446147	15193197	14368835
01:01:23	30	8150495	8040056	8333762	8945403	9263057	9418650	8773062	8507922	8304761	15449635	15165229	14364266
01:01:55	30	8148390	8027976	8320723	8956421	9270533	9424888	8776084	8501171	8298216	15467021	15189278	14388621
01:02:27	30	8136160	8009824	8320480	8947422	9272624	9401163	8758870	8490154	8300372	15442864	15184495	14371454
01:03:00	30	8111492	8005202	8301858	8944463	9261153	9403528	8762065	8482468	8299742	15457531	15186747	14382913
01:03:32	30	8120540	8026150	8299354	8969919	9264914	9414691	8764613	8497028	8300763	15463606	15189280	14400333
01:04:04	30	8108368	7998976	8282782	8981293	9248894	9400443	8739307	8469690	8290774	15454672	15187912	14390204
01:04:36	30	8101618	8017464	8282813	8958254	9274417	9408195	8768306	8479568	8286564	15477925	15224150	14412594
		A1	A2	A3	A4	A5	A6	A7	A8	A9	A10	A11	A12	B1	B2	B3	B4	B5	B6	B7	B8	B9	B10	B11	B12	C1	C2	C3	C4	C5	C6	C7	C8	C9	C10	C11	C12	D1	D2	D3	D4	D5	D6	D7	D8	D9	D10	D11	D12
		-263.666	-228.86	-227.299	-58.9613	-68.2838	-61.0436	-216.306	-208.469	-209.843	1137.61	1140.74	1012.43
~End
Original Filename: GEF_96halftop_1h 07-28-25-185245; Date Last Saved: 2025/07/28 18:52:45
[truncated: 48 more columns]

## Sheet: Rawdata_and_graph
GEF assay
	Rawdata														Ave					STDEV
	-GEF/-SUV			-GEF/+SUV			+GEF/-SUV			+GEF/+SUV
Time	Exp1	Exp2	Exp3	Exp1	Exp2	Exp3	Exp1	Exp2	Exp3	Exp1	Exp2	Exp3		Time	-GEF/-SUV	-GEF/+SUV	+GEF/-SUV	+GEF/+SUV		-GEF/-SUV	-GEF/+SUV	+GEF/-SUV	+GEF/+SUV
0	8954328	8739078	9034117	9085968	9427583	9588336	9476372	9187111	8987527	10283022	10000851	9711353		0	8.90917e+06	9.3673e+06	9.217e+06	9.99841e+06		152614	256553	207038	285842
32.3	8975535	8744959	9065908	9132109	9456349	9603280	9498013	9193254	9021026	10419065	10154480	9845464		32.3	8.9288e+06	9397246	9237431	1.01397e+07		165500	241082	212948	287087
64.6	8973357	8761283	9045543	9120864	9462588	9604646	9516209	9199735	9008207	10545201	10255382	9956327		64.6	8.92673e+06	9.39603e+06	9.24138e+06	1.02523e+07		147755	248663	212889	294449
96.9	8998212	8771187	9057960	9140486	9455612	9627398	9518148	9190539	9032555	10696451	10398595	10086762		96.9	8942453	9407832	9.24708e+06	10393936		151299	246947	227343	304871
129.2	9039717	8773703	9053479	9133461	9503673	9600414	9516437	9185031	8999864	10815705	10515305	10201646		129.2	8955633	9412516	9.23378e+06	1.05109e+07		157706	246462	219630	307053
161.5	9028594	8787299	9056092	9167760	9490288	9631408	9536064	9213014	9008003	10940089	10653553	10328073		161.5	8.95733e+06	9.42982e+06	9.25236e+06	1.06406e+07		147890	237665	219281	306214
193.8	9055170	8800546	9057659	9170805	9502069	9637024	9526531	9212471	9034046	11071565	10782752	10464582		193.8	8971125	9.43663e+06	9.25768e+06	1.0773e+07		147731	239899	220260	303610
226.1	9058407	8782544	9041760	9196062	9511679	9644413	9534800	9203664	9044713	11177955	10912623	10574090		226.1	8.9609e+06	9450718	9261059	1.08882e+07		154688	230308	229465	302671
258.4	9049493	8812547	9069519	9182307	9508413	9659249	9511164	9213260	9043192	11306926	11038977	10689437		258.4	8.97719e+06	9.44999e+06	9255872	11011780		142933	243779	227150	309642
290.7	9052191	8809969	9067647	9189232	9514672	9641274	9492772	9213540	9018921	11427572	11188506	10776032		290.7	8.9766e+06	9.44839e+06	9.24174e+06	1.11307e+07		144515	233196	217171	329594
323	9057688	8801442	9076059	9154943	9494003	9652840	9490199	9191509	8998177	11543663	11340671	10881831		323	8.9784e+06	9.43393e+06	9.22663e+06	1.12554e+07		153522	254327	233985	339058
355.3	9061813	8805763	9082650	9170801	9507353	9637982	9467554	9198283	8986002	11666382	11435789	11012051		355.3	8.98341e+06	9438712	9.21728e+06	1.13714e+07		154198	241036	221693	331883
387.6	9059437	8814122	9084605	9158883	9518398	9642472	9474215	9241173	9002251	11797761	11562553	11151770		387.6	8.98605e+06	9.43992e+06	9239213	11504028		149429	251165	201519	326948
419.9	9059291	8809086	9094657	9167703	9494818	9622439	9465295	9212508	8990219	11934095	11645073	11238309		419.9	8987678	9428320	9222674	1.16058e+07		155673	234548	206817	349549
452.2	9045929	8801275	9115966	9172922	9510189	9610501	9495420	9205359	8995159	12061666	11795244	11357428		452.2	8.98772e+06	9431204	9.23198e+06	1.17381e+07		165223	229233	208774	355578
484.5	9018757	8796368	9102989	9163178	9511622	9618413	9513825	9208281	9007086	12163457	11887090	11463951		484.5	8.9727e+06	9431071	9243064	11838166		158413	238067	213113	352310
516.8	9024019	8814213	9101213	9167133	9492031	9622720	9518452	9194249	8986410	12255804	12000006	11560210		516.8	8979815	9.42729e+06	9233037	1.19387e+07		148519	234591	223445	351830
549.1	9002956	8800178	9086195	9155666	9480926	9625544	9487900	9171502	8993749	12360478	12088026	11671741		549.1	8.96311e+06	9420712	9217717	1.20401e+07		147113	240657	232812	346863
581.4	9009593	8838286	9082875	9146659	9491562	9628012	9503290	9187687	8990100	12452658	12212350	11739518		581.4	8976918	9.42208e+06	9.22703e+06	12134842		125526	248085	226953	362833
613.7	8986532	8821170	9096197	9144213	9469893	9613497	9478014	9144851	9000045	12531364	12287337	11833386		613.7	8.96797e+06	9409201	9.20764e+06	1.22174e+07		138450	240457	241172	354211
646	8992305	8797516	9088926	9149830	9481615	9611080	9479912	9165286	8980566	12643475	12429573	11911918		646	8.95958e+06	9414175	9208588	12328322		148435	237905	229102	376142
678.3	8977096	8765946	9048611	9135117	9470838	9622157	9472556	9190259	8980238	12734902	12492734	12006073		678.3	8930551	9.40937e+06	9214351	1.24112e+07		146968	249270	219320	371186
710.6	8972831	8782239	9054889	9134891	9469064	9610573	9471117	9168733	8969707	12820252	12586951	12090960		710.6	8936653	9.40484e+06	9.20319e+06	1.24994e+07		139879	244257	225871	372448
742.9	8959521	8786977	9063805	9146496	9459882	9599633	9475468	9160737	8989518	12902551	12661972	12144743		742.9	8.93677e+06	9.402e+06	9.20857e+06	1.25698e+07		139810	232047	226238	387229
775.2	8939908	8755039	9043371	9135891	9473286	9614123	9468292	9159484	8970257	13003359	12753129	12233598		775.2	8.91277e+06	9.40777e+06	9.19934e+06	12663362		146069	245756	232137	392653
807.5	8953536	8752838	9056598	9125898	9462905	9594281	9450774	9155080	8925274	13062805	12836483	12318201		807.5	8.92099e+06	9.39436e+06	9.17704e+06	12739163		154473	241597	223952	381723
839.8	8923215	8735265	9036801	9127597	9463365	9599510	9422147	9130986	8935134	13158270	12906526	12372549		839.8	8898427	9396824	9.16276e+06	1.28124e+07		152289	242891	236554	401220
872.1	8914268	8750018	9013463	9120120	9465496	9609022	9430696	9130390	8954264	13228979	12975671	12434259		872.1	8892583	9.39821e+06	9.17178e+06	1.28796e+07		133054	251300	241893	405970
904.4	8927374	8724972	9004069	9110428	9444933	9595744	9426245	9139038	8927741	13311060	13073292	12487067		904.4	8.88547e+06	9.3837e+06	9.16434e+06	1.29571e+07		144190	248385	230867	424099
936.7	8919940	8729539	9008783	9098712	9459700	9596176	9414732	9133456	8913160	13363023	13129679	12570528		936.7	8.88609e+06	9.38486e+06	9.15378e+06	1.30211e+07		142667	257037	233148	407257
969	8915916	8704359	8981824	9118818	9442155	9586051	9407441	9121177	8922194	13450207	13175740	12639001		969	8.86737e+06	9.38234e+06	9.15027e+06	13088316		144964	239290	234505	412609
1001.3	8907447	8709519	8992791	9121926	9438985	9590466	9402528	9116242	8928126	13499093	13241503	12679687		1001.3	8869919	9.38379e+06	9.14897e+06	1.31401e+07		145317	239096	238806	419010
1033.6	8886471	8682647	8986258	9116082	9430580	9559632	9378963	9124803	8927338	13558968	13329691	12708060		1033.6	8851792	9.36876e+06	9.1437e+06	1.31989e+07		154748	228145	218447	440272
1065.9	8904269	8684631	8963611	9111238	9419748	9576227	9356650	9092747	8893657	13635163	13384932	12758522		1065.9	8850837	9369071	9.11435e+06	13259539		146965	236601	242078	451572
1098.2	8880772	8683092	8954662	9088987	9416649	9559129	9371808	9077869	8861403	13675639	13439456	12812072		1098.2	8.83951e+06	9.35492e+06	9.10369e+06	1.33091e+07		140409	241073	242590	446307
1130.5	8880735	8702498	8959195	9091535	9423933	9568843	9357206	9088172	8884075	13761998	13503440	12874649		1130.5	8847476	9361437	9.10982e+06	13380029		131541	244714	240906	456366
1162.8	8863458	8675194	8971511	9086002	9414159	9569706	9369685	9085331	8872324	13800181	13574560	12926738		1162.8	8836721	9.35662e+06	9.10911e+06	1.34338e+07		149957	246932	243408	453409
1195.1	8852638	8655281	8940738	9085510	9404383	9564246	9366260	9061012	8850147	13879115	13603353	12968157		1195.1	8816219	9.35138e+06	9092473	1.34835e+07		146172	243729	253515	467148
1227.4	8821522	8679402	8930949	9086626	9407303	9542406	9342126	9057353	8852930	13922859	13632084	13034318		1227.4	8.81062e+06	9345445	9.08414e+06	1.35298e+07		126127	234102	243750	453023
1259.7	8788950	8672948	8913341	9085957	9416877	9539004	9331595	9040922	8840733	13966124	13709405	13053850		1259.7	8.79175e+06	9.34728e+06	9.07108e+06	1.35765e+07		120221	234405	250198	470443
1292	8775446	8616291	8893762	9077821	9434203	9527325	9318101	9017105	8828988	14011798	13743450	13089152		1292	8761833	9.34645e+06	9.05473e+06	13614800		139235	237253	256482	474586
1324.3	8794393	8634627	8899510	9077121	9401091	9539557	9318682	9031331	8826589	14066084	13796069	13154913		1324.3	8.77618e+06	9.33926e+06	9.05887e+06	1.36724e+07		133378	237338	254837	468014
1356.6	8786660	8609375	8909898	9069422	9400937	9542216	9323100	9043288	8811584	14117952	13834011	13195467		1356.6	8.76864e+06	9337525	9059324	13715810		151069	242692	250079	472465
1388.9	8760003	8602436	8892626	9078093	9409927	9546297	9298473	9027424	8818954	14151164	13878221	13226487		1388.9	8.75169e+06	9.34477e+06	9.04828e+06	1.3752e+07		145274	240806	259523	475093
1421.2	8764027	8604262	8880429	9083241	9387529	9530570	9317650	8999502	8797698	14174495	13932770	13257516		1421.2	8.74957e+06	9333780	9.03828e+06	1.37883e+07		138650	228457	267266	475263
1453.5	8771014	8579919	8886826	9083840	9391719	9535564	9295286	9007990	8803696	14239662	13987746	13293437		1453.5	8.74592e+06	9337041	9.03566e+06	1.38403e+07		154985	230772	264136	490046
1485.8	8750269	8585394	8842545	9047790	9385197	9552811	9290285	8993254	8793826	14269169	14010060	13318191		1485.8	8.72607e+06	9.3286e+06	9.02579e+06	1.38658e+07		130272	257224	279956	491626
1518.1	8752441	8569585	8853712	9066924	9373575	9551603	9266818	9013933	8785694	14311678	14073616	13362025		1518.1	8725246	9.3307e+06	9.02215e+06	13915773		144002	245167	268993	494111
1550.4	8728647	8550908	8858692	9074907	9380822	9535997	9247681	8979039	8775835	14349541	14103910	13383805		1550.4	8712749	9.33058e+06	9.00085e+06	13945752		154507	234616	278537	501918
1582.7	8721359	8542114	8838955	9058924	9404790	9506335	9249729	8966878	8768831	14384205	14132823	13408820		1582.7	8.70081e+06	9.32335e+06	8995146	1.39753e+07		149484	234560	269835	506417
1615	8702631	8536313	8843185	9063470	9397014	9519908	9254162	8974438	8770905	14447266	14150931	13463202		1615	8694043	9.3268e+06	8999835	1.40205e+07		153616	236181	272765	504838
1647.3	8691640	8514702	8834155	9049133	9385951	9524455	9250198	8968365	8743812	14468900	14198272	13486558		1647.3	8.68017e+06	9.31985e+06	8.98746e+06	1.40512e+07		160035	244459	278054	507407
1679.6	8686418	8505397	8813428	9057612	9388895	9528335	9230080	8956732	8746407	14479318	14219121	13538716		1679.6	8.66841e+06	9.32495e+06	8.97774e+06	1.40791e+07		154803	241789	285892	485693
1711.9	8678702	8512450	8809595	9054929	9374309	9536068	9231814	8945920	8740979	14543028	14239881	13551845		1711.9	8.66692e+06	9.32177e+06	8.9729e+06	1.41116e+07		148923	244835	295122	507894
1744.2	8685170	8518413	8801348	9038465	9371341	9524855	9243807	8946669	8732179	14559191	14277742	13580937		1744.2	8.66831e+06	9.31155e+06	8.97422e+06	14139290		142219	248646	289130	503609
1776.5	8650163	8527012	8777051	9037593	9357138	9517373	9244484	8912079	8723701	14582613	14291440	13581515		1776.5	8.65141e+06	9.30403e+06	8960088	14151856		125024	244258	303134	514939
1808.8	8650232	8516196	8778006	9042501	9373238	9511421	9243299	8925409	8727446	14625162	14367763	13607528		1808.8	8.64814e+06	9.30905e+06	8.96538e+06	14200151		130917	240959	293358	529117
1841.1	8631128	8494039	8760956	9045420	9378313	9519104	9175065	8899854	8704839	14634571	14378515	13672246		1841.1	8.62871e+06	9314279	8926586	14228444		133475	243248	310262	498406
1873.4	8651947	8487301	8753242	9035156	9374600	9533912	9196935	8890212	8715938	14657169	14447557	13690921		1873.4	8630830	9314556	8.93436e+06	1.42652e+07		134222	254742	321968	508277
1905.7	8638741	8466371	8765897	9055710	9385604	9518125	9181221	8890827	8707039	14699495	14443754	13706129		1905.7	8.62367e+06	9319813	8.92636e+06	14283126		150331	238124	313936	515796
1938	8626724	8459860	8741090	9033495	9372618	9516123	9149117	8881053	8695331	14719679	14463419	13739494		1938	8.60922e+06	9307412	8.9085e+06	1.43075e+07		141429	247833	318817	508347
1970.3	8608685	8445903	8736332	9027736	9340438	9513621	9160198	8881658	8662101	14732183	14502088	13740102		1970.3	8.59697e+06	9.29393e+06	8901319	14324791		145568	246258	316720	519261
2002.6	8599912	8471851	8754403	9019820	9354636	9504972	9155635	8901495	8680467	14774887	14519731	13765051		2002.6	8608722	9.29314e+06	8.91253e+06	14353223		141482	248353	302987	525106
2034.9	8580817	8447492	8723484	9034148	9354836	9505859	9163103	8869010	8669813	14810157	14541331	13800686		2034.9	8583931	9298281	8900642	14384058		138022	240887	318734	522790
2067.2	8577844	8458545	8684276	9032142	9370347	9509517	9137195	8859774	8645864	14831306	14565952	13817602		2067.2	8573555	9304002	8.88094e+06	1.4405e+07		112927	245506	326025	525680
2099.5	8575674	8421394	8715074	9029739	9345052	9515213	9125494	8862606	8647655	14847915	14607912	13845145		2099.5	8570714	9296668	8878585	1.44337e+07		146903	246327	328351	523603
2131.8	8566389	8434774	8720398	9020764	9355665	9513940	9135884	8860345	8646351	14872487	14648054	13863321		2131.8	8.57385e+06	9.29679e+06	8880860	1.44613e+07		142958	251804	328135	529873
2164.1	8554978	8428262	8712941	9041529	9360331	9494094	9132906	8847150	8642883	14905480	14644802	13885871		2164.1	8.56539e+06	9.29865e+06	8874313	1.44787e+07		142625	232502	324204	529706
2196.4	8542669	8405451	8705333	9042404	9330285	9499566	9117572	8849861	8632799	14898139	14660014	13892007		2196.4	8551151	9.29075e+06	8866744	1.44834e+07		150121	231131	326523	525807
2228.7	8545306	8392997	8674019	9047102	9355095	9488595	9122294	8834710	8635107	14929207	14666780	13917854		2228.7	8.53744e+06	9.29693e+06	8864037	1.45046e+07		140676	226421	327731	524816
2261	8538427	8390007	8665531	9034923	9335693	9496996	9124388	8826101	8640521	14958703	14705167	13957047		2261	8.53132e+06	9289204	8863670	1.45403e+07		137899	234518	336133	520781
2293.3	8540856	8393660	8665898	9034273	9352685	9513003	9112551	8818102	8615948	14967438	14730734	13972300		2293.3	8.53347e+06	9299987	8848867	14556824		136269	243677	348795	519864
2325.6	8523102	8388364	8660074	9015918	9348945	9512298	9124293	8827041	8609826	14981478	14740423	13988630		2325.6	8.52385e+06	9292387	8853720	14570177		135857	252977	343629	517856
2357.9	8509809	8372236	8644614	9035387	9339440	9485273	9112873	8807317	8588358	14979559	14751551	13980677		2357.9	8.50889e+06	9286700	8.83618e+06	1.45706e+07		136191	229533	339527	523450
2390.2	8500632	8370245	8647799	9037645	9331190	9480923	9090116	8805572	8585626	15015100	14780049	13998145		2390.2	8.50623e+06	9.28325e+06	8.8271e+06	1.45978e+07		138862	225494	339066	532419
2422.5	8503881	8335556	8635056	9022396	9329057	9487745	9081692	8779215	8582571	15049493	14791745	13983945		2422.5	8.4915e+06	9.27973e+06	8.81449e+06	1.46084e+07		150134	236563	355525	555933
2454.8	8475298	8341804	8627523	9010096	9336525	9488848	9055786	8784832	8563411	15094653	14798275	14016595		2454.8	8.48154e+06	9.27849e+06	8801343	1.46365e+07		142962	244595	355105	556937
2487.1	8448022	8312704	8631070	9006463	9327296	9474188	9055411	8770565	8567618	15078130	14801205	14022962		2487.1	8463932	9.26932e+06	8.79786e+06	14634099		159778	239192	353930	547072
2519.4	8444088	8318698	8616148	9019622	9333474	9478599	9034269	8773610	8553365	15102559	14829648	14054994		2519.4	8.45964e+06	9.27723e+06	8.78708e+06	1.46624e+07		149334	234600	356460	543440
2551.7	8443280	8327382	8605282	9026635	9321010	9475015	9044402	8763557	8563949	15097222	14829409	14057498		2551.7	8458648	9274220	8790636	1.46614e+07		139586	227823	358347	539845
2584	8437263	8312027	8582956	9026177	9329984	9469107	9035160	8761153	8552581	15139962	14870506	14082027		2584	8444082	9.27509e+06	8.78296e+06	1.46975e+07		135593	226510	356975	549778
2616.3	8419811	8294430	8592906	9002461	9319848	9462643	9024935	8745939	8538749	15136912	14848185	14096518		2616.3	8.43572e+06	9.26165e+06	8.76987e+06	1.46939e+07		149872	235546	361269	537089
2648.6	8425848	8293477	8564253	9000020	9298790	9462684	9003207	8739302	8540356	15144726	14882679	14106922		2648.6	8.42786e+06	9.25383e+06	8760955	1.47114e+07		135399	234586	366071	539677
2680.9	8409881	8279018	8559712	9002682	9319506	9461684	8993893	8727899	8516975	15146654	14927223	14118704		2680.9	8.4162e+06	9.26129e+06	8.74626e+06	1.47309e+07		140454	234973	371488	541377
2713.2	8422236	8282021	8537709	9006987	9289761	9484239	9002751	8713895	8525698	15148108	14957812	14115016		2713.2	8.41399e+06	9260329	8747448	14740312		128043	239983	389165	549818
2745.5	8397135	8263612	8537102	8994182	9315452	9464434	8986475	8702351	8518078	15166689	14934765	14126688		2745.5	8399283	9.25802e+06	8.73563e+06	14742714		136758	240329	385128	545952
2777.8	8410057	8261426	8541499	9008576	9304232	9469183	8970194	8694602	8507290	15188543	14962320	14178390		2777.8	8.40433e+06	9.26066e+06	8.72403e+06	1.47764e+07		140124	233374	392623	530115
2810.1	8386393	8243165	8540254	8995986	9313969	9479028	8981905	8711404	8495471	15215976	14968896	14149956		2810.1	8.38994e+06	9.26299e+06	8.72959e+06	14778276		148576	245522	389347	557989
2842.4	8359256	8235752	8516505	9000403	9305581	9461187	8961722	8714911	8482746	15239429	14984385	14184854		2842.4	8.3705e+06	9.25572e+06	8719793	1.48029e+07		140714	234403	380199	550216
2874.7	8357972	8229240	8524605	9009971	9325284	9474982	8970971	8693699	8495527	15240826	14984804	14185256		2874.7	8.37061e+06	9270079	8.72007e+06	1.48036e+07		148087	237370	396087	550614
2907	8361682	8200333	8511249	8991258	9317521	9476426	8949255	8690986	8465865	15259315	15013385	14203886		2907	8.35775e+06	9261735	8.70204e+06	1.48255e+07		155495	247348	400318	552223
2939.3	8336791	8207374	8485252	8982623	9315600	9457571	8940009	8678768	8464004	15260043	14987102	14215741		2939.3	8343139	9.25193e+06	8.69426e+06	14820962		139048	243791	396369	541612
2971.6	8348666	8214084	8493115	8978987	9312338	9448495	8951043	8661148	8455800	15265518	15023382	14222194		2971.6	8351955	9.24661e+06	8.68933e+06	1.4837e+07		139545	241557	398207	546055
3003.9	8332792	8218681	8478390	8979416	9295763	9445640	8945565	8660545	8452785	15264628	15018540	14226891		3003.9	8.34329e+06	9240273	8.6863e+06	1.48367e+07		130172	238014	397426	542243
3036.2	8321946	8217854	8493236	8969498	9296935	9469333	8937904	8657109	8442218	15304846	15045958	14223390		3036.2	8.34435e+06	9.24526e+06	8679077	1.48581e+07		139051	253893	412507	564681
3068.5	8321012	8196630	8472054	8975842	9290459	9469003	8926596	8632373	8446374	15322031	15066369	14235261		3068.5	8.3299e+06	9.2451e+06	8.66845e+06	1.48746e+07		137927	249690	424406	568210
3100.8	8313181	8183378	8464349	8984249	9288277	9463569	8937806	8611370	8424015	15301860	15074307	14229923		3100.8	8.3203e+06	9245365	8.65773e+06	1.48687e+07		140621	242524	429967	564773
3133.1	8313308	8195262	8450357	8987338	9317081	9465705	8924791	8620951	8444422	15321965	15114758	14267039		3133.1	8.31964e+06	9256708	8663388	14901254		127665	244831	427886	558932
3165.4	8290302	8171692	8439367	8987155	9291658	9449035	8894369	8607985	8435101	15313161	15101136	14296742		3165.4	8.30045e+06	9242616	8.64582e+06	1.49037e+07		134126	234813	427597	536208
3197.7	8282506	8161028	8440558	8977702	9277587	9436635	8903509	8607084	8437471	15327144	15098071	14298744		3197.7	8.2947e+06	9.23064e+06	8.64935e+06	1.4908e+07		140163	233040	420366	539908
3230	8269702	8154090	8448628	8996090	9282270	9456386	8887648	8599147	8410895	15342577	15092660	14253366		3230	8.29081e+06	9.24492e+06	8.63256e+06	14896201		148399	232410	436187	570563
3262.3	8252467	8136692	8454717	8973868	9275724	9453431	8871798	8613662	8406200	15336003	15102562	14305602		3262.3	8281292	9234341	8.63055e+06	1.49147e+07		160960	242445	430144	540272
3294.6	8247206	8123644	8428000	8965371	9270629	9427166	8860705	8594394	8392523	15360507	15112860	14278912		3294.6	8.26628e+06	9.22106e+06	8615874	1.49174e+07		153072	234855	425306	566664
3326.9	8242070	8123714	8409292	8949698	9288931	9430210	8871755	8596830	8388218	15379132	15132511	14302834		3326.9	8.25836e+06	9.22295e+06	8.61893e+06	14938159		143484	246958	424652	563856
3359.2	8230474	8130586	8402519	8949058	9273833	9428984	8853918	8595515	8371208	15380716	15128581	14311457		3359.2	8.25453e+06	9.21729e+06	8.60688e+06	1.49403e+07		137553	244908	426643	558954
3391.5	8244954	8134397	8408490	8962084	9288835	9444855	8854063	8587092	8373856	15388377	15145753	14331414		3391.5	8.26261e+06	9.23192e+06	8.605e+06	1.49552e+07		137897	246366	438951	553652
3423.8	8218792	8102812	8396945	8970653	9272297	9420572	8848723	8561212	8375790	15384015	15123048	14340847		3423.8	8.23952e+06	9221174	8.59524e+06	1.49493e+07		148158	229275	437450	542854
3456.1	8214418	8084352	8383768	8959986	9260233	9426967	8830061	8559332	8371572	15383158	15123770	14329030		3456.1	8.22751e+06	9.21573e+06	8.58699e+06	1.49453e+07		150137	236650	443918	549254
3488.4	8227833	8086078	8385198	8980428	9284518	9432252	8831108	8546809	8364128	15414162	15158141	14340999		3488.4	8.23304e+06	9.2324e+06	8.58068e+06	1.49711e+07		149628	230377	452071	560498
3520.7	8181050	8097647	8357727	8972133	9243314	9433611	8818724	8538687	8367084	15411547	15151880	14330007		3520.7	8.21214e+06	9.21635e+06	8.57483e+06	14964478		132798	231917	457784	564599
3553	8189918	8080522	8358805	8963731	9256959	9432373	8819514	8545253	8343470	15407758	15188855	14348638		3553	8.20975e+06	9.21769e+06	8.56941e+06	1.49818e+07		140197	236776	454202	559109
3585.3	8188862	8058761	8361320	8958194	9246087	9440083	8812074	8539681	8320147	15409138	15166929	14365265		3585.3	8202981	9214788	8.5573e+06	14980444		151773	242464	461757	546352
3617.6	8176045	8056178	8356731	8978673	9257697	9429677	8803025	8551708	8327408	15420449	15187510	14353075		3617.6	8196318	9.22202e+06	8.56071e+06	1.4987e+07		151299	227609	452158	561223
3649.9	8164320	8056723	8333107	8956984	9262450	9422890	8794465	8523045	8321960	15446147	15193197	14368835		3649.9	8.18472e+06	9214108	8546490	1.50027e+07		139316	236685	461575	563347
3682.2	8150495	8040056	8333762	8945403	9263057	9418650	8773062	8507922	8304761	15449635	15165229	14364266		3682.2	8174771	9.20904e+06	8.52858e+06	1.4993e+07		148350	241204	468421	562799
3714.5	8148390	8027976	8320723	8956421	9270533	9424888	8776084	8501171	8298216	15467021	15189278	14388621		3714.5	8.1657e+06	9.21728e+06	8525157	1.5015e+07		147139	238730	474302	559931
3746.8	8136160	8009824	8320480	8947422	9272624	9401163	8758870	8490154	8300372	15442864	15184495	14371454		3746.8	8155488	9.20707e+06	8.51647e+06	1.49996e+07		156227	233866	468096	559123
3779.1	8111492	8005202	8301858	8944463	9261153	9403528	8762065	8482468	8299742	15457531	15186747	14382913		3779.1	8.13952e+06	9203048	8.51476e+06	1.50091e+07		150301	234984	472229	558909
3811.4	8120540	8026150	8299354	8969919	9264914	9414691	8764613	8497028	8300763	15463606	15189280	14400333		3811.4	8.14868e+06	9216508	8.5208e+06	1.50177e+07		138759	226303	471930	552003
3843.7	8108368	7998976	8282782	8981293	9248894	9400443	8739307	8469690	8290774	15454672	15187912	14390204		3843.7	8130042	9210210	8.49992e+06	1.50109e+07		143139	212236	478904	553864
3876	8101618	8017464	8282813	8958254	9274417	9408195	8768306	8479568	8286564	15477925	15224150	14412594		3876	8133965	9213622	8.51148e+06	15038223		135600	231049	475250	556470

## Sheet: Summary
GEF assay
			GEF activity
			Kobs(s-1, x10^3)
	DOCK5/ELMO1CTD	SUV	Exp1	Exp2	Exp3	Ave
	-	-	ND	ND	ND	#DIV/0!
	-	+	ND	ND	ND	#DIV/0!
	+	-	ND	ND	ND	#DIV/0!
	+	+	0.95948	0.95032	0.95341	0.954403
