# Supplementary material for: Conformational alteration of DOCK5•ELMO1 signalosome on lipid membrane
Source: Commun Biol. 2025 Nov 13;8:1523. doi: 10.1038/s42003-025-09113-5 (PMC12615776; doi:10.1038/s42003-025-09113-5)
Supplement: Supplementary file 5 — Supplementary Data 3 [file 42003_2025_9113_MOESM5_ESM.xlsx]

## Sheet: Rawdata
GEFassay				1			2			3			4			5
	Blanc			DOCK5_WT+ELMO1CTD_WT			DOCK5_WT + ELMO1CTD_VL1mutant			DOCK5_WT + ELMO1CTD_β3/β4mutant			DOCK5_Hingemutant+ELMO1CTD_WT			DOCK5_Hingemutant + ELMO1CTD_β3/β4mutant
Time [min]	Exp1	Exp2	Exp3	Exp1	Exp2	Exp3	Exp1	Exp2	Exp3	Exp1	Exp2	Exp3	Exp1	Exp2	Exp3	Exp1	Exp2	Exp3										D1	D2	D3	D4	D5	D6	D7	D8	D9	D10	D11	D12	E1	E2	E3	E4	E5	E6	E7	E8	E9	E10
0	8550910	8742325	8558002	10590983	10730475	10253619	10024115	9988007	10006037	9975284	10373062	10224815	9981060	10118737	9847798	9590443	9723140	9635396
0.749792	8585296	8778581	8569586	11111982	11312196	10835272	10447307	10436858	10507118	10428211	10851865	10757397	10433708	10619628	10366221	9774178	10054840	10002039
1.49958	8584892	8789953	8567009	11535976	11737434	11248361	10827319	10824546	10875473	10725212	11267526	11192676	10853334	11070210	10898036	10044126	10430911	10307800		Sample	DOCK5	ELMO1CTD	SUV+RhoGDIRac1+Bodipy-GTP
2.24937	8592336	8800623	8578070	11946046	12207846	11684161	11208877	11174990	11275124	11168683	11688047	11635392	11249478	11508044	11326034	10308598	10606569	10557970		Blanc	(Buffer)	(Buffer)	+
2.99917	8590712	8812372	8597212	12393858	12628923	12188408	11567244	11588372	11667832	11625483	12122180	12085605	11668816	11904280	11724537	10566391	10839583	10862591		1	WT	WT	+
3.74896	8623895	8813810	8631949	12784052	13053937	12614504	11881576	11962924	12019509	12037730	12545090	12494705	12048182	12265015	12105184	10855013	11099085	11126517		2	WT	VL1 mutant	+
4.49875	8617330	8833710	8647973	13196000	13479292	13034795	12194524	12337344	12380775	12427543	12972182	12855175	12441668	12648700	12501545	11101140	11353771	11406871		3	WT	β3/β4mutant	+
5.24854	8603363	8852267	8637346	13579765	13874275	13420868	12527849	12680677	12743581	12790345	13352772	13238696	12769485	13027370	12873054	11375003	11602099	11641809		4	Hinge mutant	WT	+
5.99833	8601736	8846679	8657397	14006021	14267013	13764591	12842888	13014649	13103540	13154926	13693205	13599909	13129173	13403362	13254017	11627068	11863239	11912750		5	Hinge mutant	β3/β4mutant	+
6.74812	8613656	8834112	8653883	14432580	14642775	14112904	13179324	13324159	13421436	13504335	14048031	13948438	13480082	13745132	13599550	11911456	12140165	12199232
7.49792	8636576	8829921	8650539	14786283	15016740	14471977	13461901	13638563	13728308	13839759	14400420	14286950	13804854	14115522	13923269	12172488	12399045	12442922
8.24771	8636300	8827005	8643184	15174318	15403985	14799075	13782736	13968446	14025682	14180186	14738688	14625552	14143189	14428638	14245296	12405493	12670374	12688990
8.9975	8620665	8831482	8629489	15521674	15702298	15088615	14085482	14273106	14343659	14478477	15045261	14934774	14459172	14775395	14555091	12679213	12907962	12944597
9.74729	8620595	8816653	8640678	15812329	16024737	15394098	14352177	14548462	14607737	14793302	15354742	15261393	14755364	15089587	14873812	12920718	13153299	13208076
10.4971	8615323	8826003	8651026	16124442	16323735	15692729	14633268	14813508	14898633	15108677	15638592	15544594	15060511	15364460	15166729	13178242	13416701	13461631
11.2469	8649717	8812901	8646062	16433311	16614276	15996635	14926289	15103164	15166403	15356621	15941004	15845860	15299948	15677284	15442373	13421577	13648659	13698925
11.9967	8631174	8827850	8638658	16725084	16887514	16260482	15162385	15345043	15436636	15673085	16222551	16145242	15586152	15980352	15706687	13642953	13878478	13922751
12.7465	8651110	8835776	8629585	16931364	17147768	16507721	15403969	15605482	15700314	15903797	16511152	16402554	15831034	16236663	15949223	13874523	14120969	14134342
13.4962	8633436	8829064	8633496	17203460	17376750	16781922	15640598	15841235	15936606	16142082	16750705	16676639	16074741	16494804	16219272	14058852	14336796	14386237
14.246	8649643	8829612	8667791	17425584	17594694	17029086	15878683	16081166	16165666	16378545	16980212	16906966	16258475	16736053	16436492	14324690	14578617	14602372
14.9958	8642518	8835697	8649803	17640116	17760928	17270856	16087798	16289239	16375953	16633872	17216602	17165632	16459304	16991620	16672416	14498014	14782919	14788638
15.7456	8661790	8855969	8647220	17817560	17991674	17450966	16285167	16500502	16606802	16849010	17427204	17364924	16646030	17192542	16878844	14687873	14983580	14996514
16.4954	8657495	8847159	8640015	18011390	18192356	17604650	16487599	16669603	16781196	17058702	17608246	17560890	16833784	17420972	17100480	14859087	15167347	15192523
17.2452	8691297	8863399	8655364	18179268	18359850	17735870	16668826	16894592	16972542	17202916	17781842	17698338	17007142	17570958	17281644	15069607	15398001	15384992
17.995	8696331	8859478	8658373	18416654	18550896	17933024	16852888	17095298	17135944	17382012	17927442	17862300	17160714	17737030	17449936	15254675	15569832	15557226
18.7448	8678611	8853872	8666377	18615718	18729338	18103970	16998696	17242432	17324478	17576896	18088656	18074694	17331218	17893024	17572836	15379205	15748056	15724125
19.4946	8687694	8876907	8678203	18747458	18888106	18242604	17178808	17427252	17480390	17690140	18269608	18232778	17491416	18084362	17713392	15562564	15936423	15899605
20.2444	8697117	8874542	8668624	18938270	19044056	18429352	17337520	17579502	17602862	17808236	18441272	18405402	17634694	18236142	17861840	15705707	16081940	16078701
20.9942	8718106	8882056	8699682	19064502	19198648	18552746	17472148	17689858	17743324	17980950	18604328	18560612	17735294	18389908	17979414	15864529	16272645	16250569
21.744	8721103	8866726	8676460	19262774	19355672	18706912	17599502	17815026	17869330	18097482	18745908	18731162	17855174	18560168	18125658	16003281	16396077	16376516
22.4937	8691877	8888130	8681170	19377718	19476544	18829490	17702900	17956698	18008458	18199568	18848114	18873188	17963470	18678506	18258214	16131234	16555670	16532251
23.2435	8720539	8885111	8681434	19498140	19598718	18964678	17809642	18068372	18144404	18299214	19029322	19004872	18084342	18813860	18435438	16232338	16693813	16696250
23.9933	8726169	8903138	8711223	19577428	19697428	19054418	17934776	18221690	18277324	18453100	19131334	19138102	18221470	18928140	18564334	16417515	16868918	16805362
24.7431	8745958	8882621	8715609	19740662	19816584	19218552	18065836	18349330	18383722	18531704	19266236	19241406	18312886	19054452	18608030	16503686	16971540	16950582
25.4929	8743304	8897576	8701676	19854642	19925316	19326680	18159800	18452968	18511924	18679370	19381542	19415142	18421228	19198112	18726974	16641702	17073830	17077276
26.2427	8732738	8911998	8713973	19922814	20034552	19413636	18273376	18583996	18648600	18763418	19477874	19504806	18464684	19310490	18853324	16759499	17224522	17173440
26.9925	8720437	8908269	8711405	20055930	20125228	19493102	18396144	18692778	18754746	18896292	19620548	19633558	18615078	19383292	18922898	16885804	17340030	17337254
27.7423	8743759	8908187	8740045	20110798	20254152	19584092	18451898	18820558	18847404	18963822	19712502	19711776	18664096	19488778	19013030	17015888	17465556	17440662
28.4921	8752623	8907908	8735983	20257320	20344198	19674906	18568678	18912110	18946918	19007074	19819702	19816628	18751306	19601024	19096318	17093424	17555550	17536246
29.2419	8753636	8922524	8742629	20340166	20422606	19772910	18686298	19027464	19055382	19111764	19906076	19934904	18828694	19699080	19157314	17214630	17634104	17635818
29.9917	8768209	8926108	8729382	20402680	20544308	19850414	18782432	19127526	19137926	19189612	19990192	19983744	18995802	19796708	19297404	17274980	17717360	17718450
30.7415	8775981	8904531	8743565	20486778	20593826	19886398	18866858	19202758	19234268	19270400	20087512	20086200	19032912	19830692	19329780	17437698	17845118	17814732
31.4912	8786142	8938424	8752415	20610664	20666942	20032558	18935728	19296728	19270326	19338372	20164396	20137806	19068108	19943004	19393164	17504172	17910556	17866896
32.241	8785121	8929274	8743193	20670956	20772732	20089210	19028916	19398978	19400988	19450880	20256342	20273782	19133430	20009480	19501238	17588296	17997542	17952092
32.9908	8782431	8939194	8779338	20718674	20830634	20148294	19127056	19472018	19492982	19494836	20321122	20341562	19205704	20096368	19547106	17647956	18071528	18059842
33.7406	8771422	8952790	8774281	20810580	20883798	20203760	19173040	19541700	19541326	19557208	20398212	20404680	19292718	20145990	19654232	17726912	18168482	18165466
34.4904	8802395	8942758	8801818	20848090	20966542	20299590	19245880	19632592	19620006	19626908	20469662	20492752	19329024	20209478	19666292	17809694	18280662	18245726
35.2402	8821859	8952141	8772878	20957110	21005098	20347174	19323192	19701142	19682758	19663146	20544766	20558246	19403328	20284174	19756008	17863256	18317536	18286378
35.99	8801858	8969492	8791972	20973488	21050080	20423738	19392686	19772454	19760686	19725696	20552062	20638088	19423124	20342016	19827480	17963368	18402398	18423962
36.7398	8813214	8968149	8785582	21053894	21134228	20450528	19480312	19848752	19811084	19800084	20685092	20702502	19477186	20396120	19889744	18005768	18488036	18491508
37.4896	8824062	8975626	8817646	21072972	21187044	20534288	19522822	19921942	19904632	19831146	20723870	20735002	19553604	20444828	19914224	18114484	18606740	18576640
38.2394	8838971	8982711	8803311	21181206	21233750	20574852	19595818	19983458	19927764	19869198	20761264	20826888	19590082	20483434	19952778	18176430	18659580	18616132
38.9892	8834294	8987953	8820895	21221852	21299756	20625768	19628954	20054494	19983072	19956914	20803570	20884266	19637050	20545372	20033680	18236920	18721060	18722934
39.739	8851199	8990457	8818332	21272104	21353558	20666284	19714844	20098886	20034888	19990136	20880858	20910164	19676084	20616954	20064528	18272628	18786370	18771526
40.4887	8845547	9000683	8820213	21312360	21419136	20687948	19743948	20169824	20105962	20060986	20955704	20997352	19719816	20658308	20108466	18388034	18879914	18865484
41.2385	8855110	8992169	8843372	21367568	21441834	20775974	19800774	20211400	20160574	20064494	20980266	21039234	19777932	20689892	20134628	18426206	18926500	18902462
41.9883	8853155	9018583	8846110	21405176	21498512	20807702	19848766	20289984	20187184	20164458	21032472	21084660	19813080	20756432	20183804	18481896	18982718	18965508
42.7381	8854866	9013071	8851114	21447586	21551012	20856388	19912944	20313086	20255654	20159348	21055012	21120678	19818280	20806210	20238868	18545766	19045640	19007330
43.4879	8854451	9014773	8858186	21476400	21577992	20892320	19958694	20340052	20288294	20202046	21120414	21171150	19887662	20823422	20317872	18613810	19091932	19080040
44.2377	8881235	9038767	8885429	21468784	21644648	20923280	19978404	20418548	20323152	20248946	21141446	21192854	19920436	20849878	20310898	18683876	19182236	19136814
44.9875	8884637	9030402	8869165	21572998	21627366	20954224	20038444	20468736	20371538	20296666	21200246	21260332	19944536	20917304	20342006	18724596	19186996	19192174
45.7373	8893628	9035936	8870627	21561428	21690320	20975920	20065142	20499586	20414322	20349362	21213428	21278316	19955272	20943218	20372060	18754030	19261980	19236632
46.4871	8878335	9034403	8854139	21611876	21707038	21038804	20108152	20525948	20436552	20381964	21267360	21327860	20019254	20972414	20424180	18792230	19293128	19294762
47.2369	8901621	9038024	8892719	21599258	21785412	21043524	20146716	20580876	20499802	20382400	21282088	21329098	20016868	21014488	20444312	18881490	19381018	19342072
47.9867	8893103	9046126	8906017	21675392	21790630	21115196	20157522	20598704	20502912	20410154	21317550	21372044	20054826	21063506	20485918	18910924	19402422	19369872
48.7365	8903904	9034092	8894265	21706930	21824870	21116052	20205848	20674966	20583586	20506388	21308668	21438588	20062026	21081994	20512582	18937346	19448266	19440524
49.4862	8904555	9068620	8892967	21733266	21894448	21144590	20251184	20693822	20622682	20472534	21395066	21482410	20106706	21130442	20566242	18976440	19469914	19448738
50.236	8914233	9066270	8930411	21731252	21925868	21197392	20274250	20725578	20646936	20531600	21368890	21503902	20133874	21102920	20573244	19075408	19563798	19527240
50.9858	8920909	9087487	8927739	21821814	21927434	21217088	20323316	20740150	20650132	20554630	21461258	21531738	20145442	21167814	20588684	19093976	19592044	19563588
51.7356	8922171	9059620	8924816	21866766	21958732	21265566	20354232	20802780	20707752	20607928	21449186	21568104	20169440	21197552	20621536	19151642	19635022	19583700
52.4854	8947950	9078275	8915677	21858810	21955788	21276790	20370122	20817310	20697430	20609530	21502746	21585464	20216714	21208908	20672024	19164020	19656440	19641376
53.2352	8944889	9071913	8949452	21855032	22005182	21306980	20397604	20840044	20746406	20674756	21517330	21626506	20211498	21235992	20682608	19249586	19757662	19684554
53.985	8987482	9055768	8943402	21915308	22040816	21310616	20421476	20858916	20748540	20665760	21526352	21636450	20273088	21272272	20697202	19264038	19726798	19670196
54.7348	8963115	9091454	8952812	21912200	22061386	21340738	20455194	20897922	20814424	20697952	21534576	21701032	20257254	21275956	20730696	19311818	19784500	19746102
55.4846	8956189	9097865	8951488	21952966	22106870	21351804	20468130	20928896	20855212	20747898	21626110	21674750	20288834	21336548	20758398	19327632	19814932	19752750
56.2344	8957037	9098636	8960195	21970710	22108304	21380416	20498602	20957488	20868316	20746988	21603698	21695610	20323456	21331574	20782420	19389366	19867876	19830964
56.9842	8971649	9101496	8971543	22017196	22110774	21418164	20488402	20993722	20884310	20769090	21641876	21712022	20310236	21353232	20794428	19419268	19894898	19808312
57.734	8956373	9113897	8968490	22012030	22145122	21421340	20527216	21013612	20916810	20768136	21658198	21788752	20325358	21378770	20826648	19450218	19906530	19845926
58.4837	8981689	9104337	8985463	22023754	22169314	21464238	20558794	21050714	20918606	20778786	21691126	21748374	20348262	21390586	20868888	19473714	19962138	19869778
59.2335	8968396	9111450	8990527	22059224	22203172	21479728	20552132	21048068	20963802	20792256	21688614	21799004	20378256	21430112	20844882	19529040	20012370	19929182
59.9833	8983429	9116710	8992797	22082684	22253702	21523188	20580976	21075036	20969372	20821356	21717616	21831782	20388450	21452430	20872286	19533786	20043916	19942918
[truncated: 38 more columns]

## Sheet: graph
GEF assay
				GEF activity
				Kobs, s-1, x 10^-3			Ave.	STDEV
	Sample	DOCK5	ELMO1CTD	Exp1	Exp2	Exp3
	Blanc	(Buffer)	(Buffer)	0.16765	0.14297	0.09163	0.134083			t-test	P-value
	1	WT	WT	1.0229	1.0154	1.0215	1.01993	0.0039879		1 vs 2	0.00494134
	2	WT	VL1 mutant	0.887	0.86945	0.90676	0.887737	0.0186659		1 vs 3	0.155199
	3	WT	β3/β4mutant	1.013	0.97341	0.94841	0.978273	0.0325685		1 vs 4	0.900651
	4	Hinge mutant	WT	1.0442	0.98807	1.0206	1.01762	0.0281831		1 vs 5	4.32882e-06
	5	Hinge mutant	β3/β4mutant	0.69792	0.69031	0.70455	0.697593	0.00712562
				X-axis coordinates for plotting each data point in the graph
				Exp1	Exp2	Exp3
	1	WT	WT	0.95	1.05	1.15
	2	WT	VL1 mutant	1.95	2.05	2.15
	3	WT	β3/β4mutant	2.95	3.05	3.15
	4	Hinge mutant	WT	3.95	4.05	4.15
	5	Hinge mutant	β3/β4mutant	4.95	5.05	5.15
