# Supplementary material for: Conformational alteration of DOCK5•ELMO1 signalosome on lipid membrane
Source: Commun Biol. 2025 Nov 13;8:1523. doi: 10.1038/s42003-025-09113-5 (PMC12615776; doi:10.1038/s42003-025-09113-5)
Supplement: Supplementary file 6 — Supplementary Data 4 [file 42003_2025_9113_MOESM6_ESM.xlsx]

## Sheet: actin
						vector-no	vecetor+no	wt-no	wt+no	2mt-no	2mt+no	5mt-no	5mt+no			vector-lam	vecetor+lam	wt- lam	wt+lam	2mt- lam	2mt+lam	5mt- lam	5mt+lam			vector-loc.	vecetor+loc.	wt-loc.	wt+loc.	2mt-loc.	2mt+loc.	5mt-loc.	5mt+loc.
						50	31.25	23.68	0	80	54.55	73.33	71.43			44.44	43.75	26.32	4.76	20	36.36	26.67	14.29			5.56	25	50	95.24	0	9.09	0	14.29
						50	37.5	12.5	0	100	100	100	100			44.44	43.75	20.83	0	0	0	0	0			5.56	18.75	66.67	100	0	0	0	0
						44.44	28.57	42.86	0	88.89	78.05	100	90.91			44.44	35.71	35.71	9.09	11.11	21.95	0	9.09			11.11	31.25	21.43	90.91	0	0	0	0
								28.57		77.42								60		22.58								14.29		0
								28.57										50										21.43
					AVERAGE	48.1467	32.44	27.236	0	86.5775	77.5333	91.11	87.4467		AVERAGE	44.44	41.07	38.572	4.61667	13.4225	19.4367	8.89	7.79333		AVERAGE	7.41	25	34.764	95.3833	0	3.03	0	4.76333
					STEDV	3.21007	4.58239	10.9255	0	10.2084	22.7294	15.3979	14.5965		STEDV	0	4.6419	16.3006	4.54669	10.2084	18.3098	15.3979	7.23271		STEDV	3.20429	6.25	22.4995	4.54669	0	5.24811	0	8.25034
					COUNT	3	3	5	3	4	3	3	3		COUNT	3	3	5	3	4	3	3	3		COUNT	3	3	5	3	4	3	3	3
					Oneway ANOVA				vs wt-no 0.0509		vs 2mut-no 1.000		vs 5mut-no 1.000								vs wt+lam 1.000		vs wt+lam 1.000								vs wt+loc 9.588E-07		vs wt+loc 1.287E-06
					Bonferroni						vs wt+no 2.858E-6		vs wt+no 5.207E-7
	1	50	2	31.25	3	23.68	4	0	5	80	6	54.55	7	73.33	8	71.43		1	44.44	2	43.75	3	26.32	4	4.76	5	20	6	36.36	7	26.67	8	14.29		1	5.56	2	25	3	50	4	95.24	5	0	6	9.09	7	0	8
	1	50	2	37.5	3	12.5	4	0	5	100	6	100	7	100	8	100		1	44.44	2	43.75	3	20.83	4	0	5	0	6	0	7	0	8	0		1	5.56	2	18.75	3	66.67	4	100	5	0	6	0	7	0	8
	1	44.44	2	28.57	3	42.86	4	0	5	88.89	6	78.05	7	100	8	90.91		1	44.44	2	35.71	3	35.71	4	9.09	5	11.11	6	21.95	7	0	8	9.09		1	11.11	2	31.25	3	21.43	4	90.91	5	0	6	0	7	0	8
					3	28.57	4	0	5	77.42												3	50			5	22.58												3	14.29	4	72.73	5	0
					3	28.57																3	60																3	21.43	4	77.78
[truncated: 1 more columns]
